# Supplementary material for: The Interconnection between Carotid Intima–Media Thickness and Obesity: Anthropometric, Clinical and Biochemical Correlations
Source: Medicina (Kaunas). 2023 Aug 23;59(9):1512. doi: 10.3390/medicina59091512 (PMC10534814; doi:10.3390/medicina59091512)
Supplement: Supplementary file 1 [file medicina-59-01512-s001.zip]

Archive with 1 entries (1 files):
- medicina-2507124-supplementary.pdf
